# Supplementary material for: The Novel Fusion Protein Melittin‐MIL‐2 Exhibits Strong Antitumor Immune Effect in Lung Adenocarcinoma Cell A549
Source: Clin Respir J. 2024 Jul 14;18(7):e13805. doi: 10.1111/crj.13805 (PMC11246609; doi:10.1111/crj.13805)
Supplement: Supplementary file 1 — Data S1 Supporting Information [file CRJ-18-e13805-s001.zip]

Archive with 19 entries (17 files):
- supplementary materials/
- supplementary materials/A549 STR report.pdf
- supplementary materials/Figure S1.png
- supplementary materials/Figure S2.tif
- supplementary materials/Western blot(ICAM-1 and Fas)/
- supplementary materials/Western blot(ICAM-1 and Fas)/FAS-1.png
- supplementary materials/Western blot(ICAM-1 and Fas)/FAS-1.tif
- supplementary materials/Western blot(ICAM-1 and Fas)/FAS-2.png
- supplementary materials/Western blot(ICAM-1 and Fas)/FAS-2.tif
- supplementary materials/Western blot(ICAM-1 and Fas)/FAS-3.png
- supplementary materials/Western blot(ICAM-1 and Fas)/FAS-3.tif
- supplementary materials/Western blot(ICAM-1 and Fas)/ICAM-1-1.png
- supplementary materials/Western blot(ICAM-1 and Fas)/ICAM-1-1.tif
- supplementary materials/Western blot(ICAM-1 and Fas)/ICAM-1-2.png
- supplementary materials/Western blot(ICAM-1 and Fas)/ICAM-1-2.tif
- supplementary materials/Western blot(ICAM-1 and Fas)/ICAM-1-3.png
- supplementary materials/Western blot(ICAM-1 and Fas)/ICAM-1-3.tif
- supplementary materials/Western blot(ICAM-1 and Fas)/ICAM-3-β-actin.png
- supplementary materials/Western blot(ICAM-1 and Fas)/ICAM-3-β-actin.tif
